# Supplementary material for: Feedback for Learning in Pharmacy Education: A Scoping Review
Source: Pharmacy (Basel). 2021 Apr 23;9(2):91. doi: 10.3390/pharmacy9020091 (PMC8167641; doi:10.3390/pharmacy9020091)
Supplement: Supplementary file 1 [file pharmacy-09-00091-s001.zip]

Archive with 1 entries (1 files):
- pharmacy-1150015-supplementary.pdf
